# Supplementary material for: Characterization of a Syngeneic Orthotopic Model of Cholangiocarcinoma by [18F]FDG-PET/MRI
Source: Cancers (Basel). 2024 Jul 19;16(14):2591. doi: 10.3390/cancers16142591 (PMC11275149; doi:10.3390/cancers16142591)
Supplement: Supplementary file 1 [file cancers-16-02591-s001.zip]

Archive with 1 entries (1 files):
- cancers-3103087-supplementary.pdf
